# Supplementary material for: Post-COVID-19 Syndrome in Non-Hospitalized Individuals: Healthcare Situation 2 Years after SARS-CoV-2 Infection
Source: Viruses. 2023 Jun 5;15(6):1326. doi: 10.3390/v15061326 (PMC10303962; doi:10.3390/v15061326)
Supplement: Supplementary file 1 [file viruses-15-01326-s001.zip]

Archive with 2 entries (2 files):
- viruses-2427782-supplementary/viruses-2427782-supplementary-Figure S1.pptx
- viruses-2427782-supplementary/viruses-2427782-supplementary-Table S1.pdf
